# Supplementary material for: Dual Targeting of Smoothened, a Key Regulator in the Hedgehog Pathway, and BCR-ABL1 Effectively Eradicates Drug-Insensitive Stem/Progenitor Cells in Chronic Myeloid Leukemia
Source: Cells. 2025 Oct 9;14(19):1565. doi: 10.3390/cells14191565 (PMC12523657; doi:10.3390/cells14191565)
Supplement: Supplementary file 1 [file cells-14-01565-s001.zip]

Archive with 1 entries (1 files):
- cells-3849992-supplementary.pdf
